# Supplementary material for: BCI-Utility Metric for Asynchronous P300 Brain-Computer Interface Systems
Source: IEEE Trans Neural Syst Rehabil Eng. Author manuscript; Available in PMC 2023 Nov 27. (PMC10681042; doi:10.1109/TNSRE.2023.3322125)
Supplement: tnsre-3322125-mm [file NIHMS1938193-supplement-tnsre-3322125-mm.zip]

Archive with 12 entries (11 files):
- tnsre-3322125-mm/
- tnsre-3322125-mm/compute_BCI_utility.m
- tnsre-3322125-mm/compute_BCI_utility_from_prob.py
- tnsre-3322125-mm/compute_BCI_utility_from_prob.R
- tnsre-3322125-mm/figure1_utility_simulation.R
- tnsre-3322125-mm/figure2_misassumption_simulation.R
- tnsre-3322125-mm/figure3.ipynb
- tnsre-3322125-mm/README.txt
- tnsre-3322125-mm/supplementary materials description.pdf
- tnsre-3322125-mm/table2_zoom_in_typical.R
- tnsre-3322125-mm/usimu.R
- tnsre-3322125-mm/zoom_in_typical.rdata
