# Supplementary material for: BCI-Utility Metric for Asynchronous P300 Brain-Computer Interface Systems
Source: IEEE Trans Neural Syst Rehabil Eng. Author manuscript; Available in PMC 2023 Nov 27. (PMC10681042; doi:10.1109/TNSRE.2023.3322125)
Supplement: tnsre-3322125-mm [file NIHMS1938193-supplement-tnsre-3322125-mm.zip › tnsre-3322125-mm/compute_BCI_utility.m]

function [utility] = compute_BCI_utility(intended_keys, predicted_keys, c, c_T, b_sel, b_skip, original_intentions)
%%%%%%%%%
% function [utility] = compute_BCI_utility(intended_keys, predicted_keys, c, c_T, b_sel, b_skip, original_intentions)
%
% This function computes the utility metric for data where a skip can be a
% decision by the system or users' intention. Dynamic stopping is also
% considered. See "BCI-Utility Metric for Asynchronous P300 Brain-Computer 
% Interface Systems" for a description of simulation" (Ma et al., 2023) for
% details. 
% 
% All of c, c_T, b_sel and b_skip should be scalars and their 
% units determine the unit of the computed BCI-Utility, which is
% (the unit of c and c_T / the unit of b_sel and b_skip). To get meaningful
% BCI-Utility, we require the unit of c and c_T are consistent and the unit 
% of b_sel and b_skip are consistent. 
%
% Please cite:
% BCI-Utility Metric for Asynchronous P300 Brain-Computer Interface Systems
% (Ma et al., 2023)
% The Utility Metric: A Novel Method to Assess the Overall Performance of 
% Discrete Brain-Computer Interfaces (Dal Seno et al., 2010)
%
%%%%%%%%%
% INPUT VARIABLES
%       intended_keys: a vector of length number of trials. Each element is
%           the intended key for that trial; -1 indicates an intentional
%           skip.
%       predicted_keys: a vector of length number of trials. Each element
%           is the predicted key for that trial; -1 indicates a decision
%           of skip.
%       c: scalar, the average trial duration until selection is made. The 
%           unit of c and c_T should be the same.
%       c_T: scalar, the average complete trial duration.
%       b_sel: scalar, the benefit of making a correct selection. The unit 
%           of b_sel and b_skip should be the same. 
%       b_skip: scalar, the benefit of making a right decision to skip a 
%           trial.
%       original_intentions: a vector encoding what types of intentions are
%           in each trial. 1 for originally intended selection, 0 for
%           correction for erronous charactors, -1 for intended skips. This
%           is an optional argument. If missing, the proportion of
%           selections and the proportion of skips will be calculated
%           not distinguishing between an orginally intended selection and
%           a correction for erronous charactors. 
%%%%%%%%%
% OUTPUT VARIABLES
%       utility: BCI-Utility. The unit of BCI-Utility is the unit of c (or
%           c_T) / the unit of b_sel (or b_skip).
%%%%%%%%%
if length(intended_keys) ~= length(predicted_keys)
    error("length of intended_keys and length of predicted_keys must be equal")
end
if c <= 0
    error("c must be positive")
end
if c_T <= 0
    error("c_T must be positive")
end

if nargin < 7
    p_i_sel = mean(intended_keys >= 0);
    p_i_skip = 1 - p_i_sel;
elseif nargin == 7
    p_i_sel = sum(original_intentions == 1) / sum(original_intentions ~= 0);
    p_i_skip = 1 - p_i_sel;
end

if p_i_sel == 0
    error("there are no intentional selections, so we cannot compute T_skip because p_sel_sel cannot be estimated")
else
    intended_sel_indicator = (intended_keys >= 0);
    system_sel_indicator = (predicted_keys >= 0);
    p_sel_sel = sum(predicted_keys(intended_sel_indicator) >= 0) / sum(intended_sel_indicator);
    p_correct_sel = sum(predicted_keys(system_sel_indicator & intended_sel_indicator) == ...
                    intended_keys(system_sel_indicator & intended_sel_indicator)) ...
                / sum(system_sel_indicator & intended_sel_indicator);
    if p_i_sel == 1
        if (p_correct_sel <= 0.5) || (p_sel_sel == 0)
            utility = 0;
        else
            T_sel = (p_sel_sel * c + (1 - p_sel_sel) * c_T) / (p_sel_sel * (2 * p_correct_sel - 1));
            utility = b_sel / T_sel;
        end
    else
        intended_skip_indicator = (intended_keys == -1);
        p_sel_skip = sum(predicted_keys(intended_skip_indicator) >= 0) / sum(intended_skip_indicator);
        if (p_correct_sel <= 0.5) || (p_sel_sel == 0) || (p_sel_skip == 1)
            utility = 0;
        else
            T_sel = (p_sel_sel * c + (1 - p_sel_sel) * c_T) / (p_sel_sel * (2 * p_correct_sel - 1));
            T_bs = T_sel;
            T_skip = (p_sel_skip * (c + T_bs) + (1 - p_sel_skip) * c_T) / (1 - p_sel_skip);
            utility = (p_i_sel * b_sel + p_i_skip * b_skip) / (p_i_sel * T_sel + p_i_skip * T_skip);
        end
    end 
end
