# Supplementary material for: BCI-Utility Metric for Asynchronous P300 Brain-Computer Interface Systems
Source: IEEE Trans Neural Syst Rehabil Eng. Author manuscript; Available in PMC 2023 Nov 27. (PMC10681042; doi:10.1109/TNSRE.2023.3322125)
Supplement: tnsre-3322125-mm [file NIHMS1938193-supplement-tnsre-3322125-mm.zip › tnsre-3322125-mm/compute_BCI_utility_from_prob.py]

def BCI_utility_utility_from_probs(pi_sel, p_sel_skip, p_sel_sel, p_correct_sel, b_sel, b_skip, c, c_T):
    """
    Compute the BCI-Utility given probabilities using formula derived in "BCI-Utility Metric 
        for Asynchronous P300 Brain-Computer Interface Systems" (Ma et al., 2023)
    Please cite:
        BCI-Utility Metric for Asynchronous P300 Brain-Computer Interface Systems (Ma et al., 2023)
        The Utility Metric: A Novel Method to Assess the Overall Performance of Discrete Brain-Computer 
            Interfaces (Dal Seno et al., 2010)
    Input:
        pi_sel: the proportion of intentional selection.
        p_sel_skip: the probability of the system making a selection when a skip is intended.
        p_sel_sel: the probability of the system making a selection when a selection is intended.
        p_correct_sel: the probability of the system making a correct selection when a selection 
            is intended and a selection is made.
        c: the average trial duration until selection is made. The unit of c and c_T should be the same.
        c_T: the average complete trial duration.
        b_sel: the benefit of making a correct selection. The unit of b_sel and c_skip should be the same.
        b_skip: the benefit of making a right decision to skip a trial.
    Output:
        Utility: BCI-Utility. The unit of BCI-Utility is the unit of c (or c_T) / the unit of b_sel (or b_skip)
    """
    if (pi_sel < 0) or (pi_sel > 1):
        raise ValueError("pi_sel should be within [0, 1].")
    if (p_sel_skip < 0) or (p_sel_skip > 1):    
        raise ValueError("p_sel_skip should be within [0, 1].")
    if (p_correct_sel < 0) or (p_correct_sel > 1):    
        raise ValueError("p_sel_skip should be within [0, 1].")
    if (c <= 0):    
        raise ValueError("c should be positve.")
    if (c_T <= 0):    
        raise ValueError("c_T should be positve.")


    if (p_correct_sel <= 0.5) or (p_sel_sel == 0) or (p_sel_skip == 1): # infinite expected time for a correct selection
        return 0
    else:
        T_sel = (p_sel_sel * c + (1 - p_sel_sel) * c_T) / (p_sel_sel * (2 * p_correct_sel - 1))
        T_bs = T_sel
    
    if pi_sel == 1: # no intentional skip
        Utility = b_sel / T_sel
    elif pi_sel == 0: # no intentional selection
        T_skip = (p_sel_skip * (c + T_bs) + (1 - p_sel_skip) * c_T) / (1 - p_sel_skip)
        Utility = b_skip / T_skip
    else:
        T_skip = (p_sel_skip * (c + T_bs) + (1 - p_sel_skip) * c_T) / (1 - p_sel_skip)
        Utility = (pi_sel * b_sel + (1 - pi_sel) * b_skip) / (pi_sel * T_sel + (1 - pi_sel) * T_skip)
    return Utility
