# Supplementary material for: BCI-Utility Metric for Asynchronous P300 Brain-Computer Interface Systems
Source: IEEE Trans Neural Syst Rehabil Eng. Author manuscript; Available in PMC 2023 Nov 27. (PMC10681042; doi:10.1109/TNSRE.2023.3322125)
Supplement: tnsre-3322125-mm [file NIHMS1938193-supplement-tnsre-3322125-mm.zip › tnsre-3322125-mm/compute_BCI_utility_from_prob.R]

# compute the BCI-Utility given probabilities using formula derived in 
# "BCI-Utility Metric for Asynchronous P300 Brain-Computer Interface Systems" 
# (Ma et al., 2023)

# Please cite:
# BCI-Utility Metric for Asynchronous P300 Brain-Computer Interface Systems
# (Ma et al., 2023)
# The Utility Metric: A Novel Method to Assess the Overall Performance of 
# Discrete Brain-Computer Interfaces (Dal Seno et al., 2010)

BCI_utility_from_probs = function(pi_sel, # the proportion of intentional selection.
                                  p_sel_skip, # the probability of the system making a selection when a skip is intended
                                  p_sel_sel, # the probability of the system making a selection when a selection is intended
                                  p_correct_sel, # the probability of the system making a correct selection when a selection is intended and a selection is made
                                  b_sel, # the benefit of making a correct selection
                                  b_skip, # the benefit of making a right decision to skip a trial
                                  c, # the average trial duration until selection is made
                                  c_T #the average complete trial duration
                                  ) {
  if ( (pi_sel < 0) | (pi_sel > 1) ) {
    stop("pi_sel should be within [0, 1].")
  }
  if ( (p_sel_skip < 0) | (p_sel_skip > 1) ) {
    stop("p_sel_skip should be within [0, 1].")
  }    
  if ( (p_correct_sel < 0) | (p_correct_sel > 1) ) {
    stop("p_sel_skip should be within [0, 1].")
  } 
  if (c <= 0) {
    stop("c should be positve.")
  }
  if (c_T <= 0) {
    stop("c_T should be positve.")
  }    
  T_skip = NA
  T_sel = NA
  
  if ((p_correct_sel <= 0.5) | (p_sel_sel == 0) | (p_sel_skip == 1)) {
    return(c(0, T_skip, T_sel))
  } else {
    T_sel = (p_sel_sel * c + (1 - p_sel_sel) * c_T) / (p_sel_sel * (2 * p_correct_sel - 1))
    T_bs = T_sel
  }
  
  if (pi_sel == 1) {
    Utility = b_sel / T_sel
  } else if (pi_sel == 0) {
    T_skip = (p_sel_skip * (c + T_bs) + (1 - p_sel_skip) * c_T) / (1 - p_sel_skip)
    Utility = b_skip / T_skip
  } else {
    T_skip = (p_sel_skip * (c + T_bs) + (1 - p_sel_skip) * c_T) / (1 - p_sel_skip)
    Utility = (pi_sel * b_sel + (1 - pi_sel) * b_skip) / (pi_sel * T_sel + (1 - pi_sel) * T_skip)
  }
  return(c(Utility, T_skip, T_sel))
}
