# Supplementary material for: BCI-Utility Metric for Asynchronous P300 Brain-Computer Interface Systems
Source: IEEE Trans Neural Syst Rehabil Eng. Author manuscript; Available in PMC 2023 Nov 27. (PMC10681042; doi:10.1109/TNSRE.2023.3322125)
Supplement: tnsre-3322125-mm [file NIHMS1938193-supplement-tnsre-3322125-mm.zip › tnsre-3322125-mm/figure1_utility_simulation.R]

source("usimu.R")

# code for BCI-Utility simulations
# see Section III in "BCI-Utility Metric for Asynchronous P300 Brain-Computer 
# Interface Systems" for a description of simulation (Ma et al., 2023)

# set parameters
c = 14.75 # 7.67min * 60s/min / 31.2 selections from Thompson (2013) Plug-in and play
c_T = 31.625  # 31.625 = (31.25 + 125) * 12 * 15 / 1000 + 3.5
b_sel = log2(36)
b_skip = log2(36)

# set parameter grid
pi_sel_list = c(seq(0, 0.7, 0.1), seq(0.71, 1, 0.01))
p_sel_skip_list = c(seq(0, 0.19, 0.01), seq(0.2, 0.9, 0.1))
p_sel_sel_list = c(seq(0.1, 0.8, 0.1), seq(0.81, 1, 0.01))
p_correct_sel_list = c(seq(0.55, 0.75, 0.1), seq(0.76, 1, 0.01))

# run simulations
results_table = simulation(pi_sel_list, 
                           p_sel_skip_list, 
                           p_sel_sel_list, 
                           p_correct_sel_list, 
                           c, 
                           c_T,
                           b_sel,
                           b_skip, 
                           n_intentions = 5000)

# save
save(results_table, file = "simulations.rdata")

# load
load(file = "simulations.rdata")

# generate Figure 1 in "BCI-Utility Metric for Asynchronous P300 Brain-Computer Interface Systems"
library(ggplot2)
library(latex2exp)
t = results_table[, c("U_obs", "U_formula")]
ggplot() + 
  geom_point(data = t, aes(x = U_formula, y = U_obs), 
             color = "goldenrod", alpha = 0.3, size = 0.5) + 
  geom_abline(slope = 1, intercept = 0, color = "salmon", size = 1) + 
  labs(title = "", x = TeX("$U$ (bit/s)"), y = TeX("$U_K$ (bit/s)")) +
  theme(axis.text.x = element_text(size = 10), axis.text.y = element_text(size = 10), 
        axis.title.x = element_text(size = 12), axis.title.y = element_text(size = 12, angle = 0, vjust = 0.5))
