# Supplementary material for: BCI-Utility Metric for Asynchronous P300 Brain-Computer Interface Systems
Source: IEEE Trans Neural Syst Rehabil Eng. Author manuscript; Available in PMC 2023 Nov 27. (PMC10681042; doi:10.1109/TNSRE.2023.3322125)
Supplement: tnsre-3322125-mm [file NIHMS1938193-supplement-tnsre-3322125-mm.zip › tnsre-3322125-mm/figure2_misassumption_simulation.R]

source("usimu.R")

# code for simulations where the time-independence assumption and the memoryless 
# system assumption are violated
# see Section III in "BCI-Utility Metric for Asynchronous P300 Brain-Computer 
# Interface Systems" (Ma et al., 2023) for a description of simulation with 
# violated assumption

# set parameters
c = 14.75 # 7.67min * 60s/min / 31.2 selections from Thompson (2013) Plug-in and play
c_T = 31.625 # 31.625 = (31.25 + 125) * 12 * 15 / 1000 + 3.5
b_sel = log2(36)
b_skip = log2(36)

repeats = 10000 # number of repeats

# initialize results_tables
obs = data.frame(obs_all = rep(0, repeats), # observed averaged benefits over all intentions in one repeat
                 obs_first_half = rep(0, repeats), # observed averaged benefits over the first half intentions in one repeat
                 obs_second_half = rep(0, repeats)) # observed averaged benefits over the second half intentions in one repeat
formu = data.frame(formu_all = rep(0, repeats), # BCI-Utility calculated by our formula using probabilities estimated over all intentions in one repeat
                   formu_first_half = rep(0, repeats), # BCI-Utility calculated by our formula using probabilities estimated over the first half intentions in one repeat
                   formu_second_half = rep(0, repeats)) # BCI-Utility calculated by our formula using probabilities estimated over the second half intentions in one repeat
for (i in 1:repeats) {
  set.seed(i)
  # run simulations with mis-specified assumptions for one time
  # description of the mis-specified assumption is available in Section III of "BCI-Utility Metric for Asynchronous P300 Brain-Computer Interface Systems"
  simu = run_simulation_misassumption(0.1, 0.9, 0.9, b_sel, b_skip, c, c_T, 
                                      acc_decay_rate = 0.002, c_increase_rate = 0.2, enable_correction_boost = T)
  
  # split the first and second half of intentions and save results
  first_half_indicator = c(cumsum(simu$intention_complete_indicators) <= 50)
  second_half_indicator = c(cumsum(simu$intention_complete_indicators) > 50)
  
  obs[i, 1] = simu$U
  obs[i, 2] = sum(simu$benefits[1:50]) / sum(simu$intension_times[1:50])
  obs[i, 3] = sum(simu$benefits[51:100]) / sum(simu$intension_times[51:100])
  formu[i, 1] = compute_utility_with_skip(simu$intended, simu$predicted, mean(simu$times[simu$predicted > -1]), c_T, b_sel, b_skip)
  formu[i, 2] = compute_utility_with_skip(simu$intended[first_half_indicator], 
                                          simu$predicted[first_half_indicator], 
                                          mean(simu$times[first_half_indicator][simu$predicted[first_half_indicator] > -1]), 
                                          c_T, b_sel, b_skip)
  formu[i, 3] = compute_utility_with_skip(simu$intended[second_half_indicator], 
                                          simu$predicted[second_half_indicator], 
                                          mean(simu$times[second_half_indicator][simu$predicted[second_half_indicator] > -1]), 
                                          c_T, b_sel, b_skip)
  if (i %% 100 == 0) cat(i, " ") # print progress
}


library(ggplot2)
library(gridExtra)
library(grid)
library(latex2exp)
library(reshape)
library(RColorBrewer)

# generate Figure 2 in "BCI-Utility Metric for Asynchronous P300 Brain-Computer Interface Systems"
my_colors = brewer.pal(n = 12, name = "Paired")

table_to_plot = cbind(obs, formu)
table_to_plot$formu_avg = (table_to_plot$formu_first_half + table_to_plot$formu_second_half) / 2


p1 = ggplot(table_to_plot, aes(x = formu_all, y = obs_all)) + 
  geom_point(size = 2, alpha = 0.3, color = my_colors[1]) +
  geom_abline(slope = 1, intercept = 0, color = my_colors[2]) + 
  labs(title = "", x = TeX("(a) $U$ (bit/s) all intentions"), y = TeX("$U_K$ (bit/s)")) +
  xlim(c(0.08, 0.21)) + 
  ylim(c(0.08, 0.21)) + 
  theme(axis.text.x = element_text(size = 12), axis.text.y = element_text(size = 12), 
      axis.title.x = element_text(size = 14), axis.title.y = element_text(size = 14, angle = 0, vjust = 0.5))
ggsave("misassumption1.png", units = "in", width = 7, height = 6, dpi = 300)

p2 = ggplot(table_to_plot, aes(x = formu_first_half, y = obs_all)) + 
  geom_point(size = 2, alpha = 0.3, color = my_colors[3]) +
  geom_abline(slope = 1, intercept = 0, color = my_colors[4]) + 
  labs(title = "", x = TeX("(b) $U$ (bit/s) first half intentions"), y = "") +
  xlim(c(0.08, 0.21)) + 
  ylim(c(0.08, 0.21)) + 
  theme(axis.text.x = element_text(size = 12), axis.text.y = element_blank(), 
        axis.title.x = element_text(size = 14), axis.title.y = element_blank())
ggsave("misassumption2.png", units = "in", width = 6, height = 6, dpi = 300)

p3 = ggplot(table_to_plot, aes(x = formu_second_half, y = obs_all)) + 
  geom_point(size = 2, alpha = 0.3, color = my_colors[5]) +
  geom_abline(slope = 1, intercept = 0, color = my_colors[6]) + 
  labs(title = "", x = TeX("(c) $U$ (bit/s) second half intentions"), y = TeX("$U_K$ (bit/s)")) +
  xlim(c(0.08, 0.21)) + 
  ylim(c(0.08, 0.21)) + 
  theme(axis.text.x = element_text(size = 12), axis.text.y = element_blank(), 
        axis.title.x = element_text(size = 14), axis.title.y = element_blank())
ggsave("misassumption3.png", units = "in", width = 6, height = 6, dpi = 300)

p4 = ggplot(table_to_plot, aes(x = formu_avg, y = obs_all)) + 
  geom_point(size = 2, alpha = 0.3, color = my_colors[7]) +
  geom_abline(slope = 1, intercept = 0, color = my_colors[8]) + 
  labs(title = "", x = TeX("(d) $U$ (bit/s) average of two halves estimation"), y = "") +
  xlim(c(0.08, 0.21)) + 
  ylim(c(0.08, 0.21)) + 
  theme(axis.text.x = element_text(size = 12), axis.text.y = element_blank(), 
        axis.title.x = element_text(size = 14), axis.title.y = element_blank())
ggsave("misassumption4.png", units = "in", width = 6, height = 6, dpi = 300)
