# Supplementary material for: BCI-Utility Metric for Asynchronous P300 Brain-Computer Interface Systems
Source: IEEE Trans Neural Syst Rehabil Eng. Author manuscript; Available in PMC 2023 Nov 27. (PMC10681042; doi:10.1109/TNSRE.2023.3322125)
Supplement: tnsre-3322125-mm [file NIHMS1938193-supplement-tnsre-3322125-mm.zip › tnsre-3322125-mm/figure3.ipynb]

# %% [code]
import numpy as np
import matplotlib.pyplot as plt
import matplotlib
%matplotlib inline

# %% [code]
def utility_from_probs(pi_sel, p_sel_skip, p_sel_sel, p_correct_sel, b_sel, b_skip, c, c_T):
    if (p_correct_sel <= 0.5) or (p_sel_sel == 0) or (p_sel_skip == 1): # infinite expected time for a correct selection
        return 0
    else:
        T_sel = (p_sel_sel * c + (1 - p_sel_sel) * c_T) / (p_sel_sel * (2 * p_correct_sel - 1))
        T_bs = T_sel
    
    if pi_sel == 1: # no intentional skip
        U = b_sel / T_sel
    elif pi_sel == 0: # no intentional selection
        #T_skip = p_sel_skip * (c + T_bs + c_T) + (1 - p_sel_skip) * c_T
        T_skip = (p_sel_skip * (c + T_bs) + (1 - p_sel_skip) * c_T) / (1 - p_sel_skip)
        U = b_skip / T_skip
    else:
        #T_skip = p_sel_skip * (c + T_bs + c_T) + (1 - p_sel_skip) * c_T
        T_skip = (p_sel_skip * (c + T_bs) + (1 - p_sel_skip) * c_T) / (1 - p_sel_skip)
        U = (pi_sel * b_sel + (1 - pi_sel) * b_skip) / (pi_sel * T_sel + (1 - pi_sel) * T_skip)
    return U


def calculate_trial_duration(num_seq):
    return (31.25 + 125) * 12 * num_seq / 1000 + 3.5

# %% [code]
utility_from_probs(0.5, 0.4, 0.6, 2/3, 1, 1, 5, 15)

# %% [code]
b_sel = np.log2(36)
b_skip = np.log2(36)
c_T = 31.625

# %% [code]
color_list = []
for i in range(11):
    if i == 10:
        i = i + 1
    color_list.append(plt.cm.Paired(i))

# %% [code]
matplotlib.rcParams['mathtext.fontset'] = 'stix'
matplotlib.rcParams['font.family'] = 'STIXGeneral'
plt.rcParams.update({'font.size': 19})

# %% [markdown]
## No intentional skip

# %% [code]
pi_sel = 1 # proportion of intended selection is 1
# p_sel_skip does not effective

fig, ax = plt.subplots(nrows = 1, ncols = 2, figsize = (14, 7))

p_sel_sels = np.arange(0, 1.01, 0.01)
p_correct_sels = np.arange(0.5, 1.05, 0.1)
num_seq = 6
c = calculate_trial_duration(num_seq)
for i in range(len(p_correct_sels)):
    Us = []
    for j in range(len(p_sel_sels)):
        U = utility_from_probs(pi_sel = pi_sel, p_sel_skip = None, p_sel_sel = p_sel_sels[j], p_correct_sel = p_correct_sels[i], b_sel = b_sel, b_skip = b_skip, c = c, c_T = c_T)
        Us.append(U)
    ax[0].plot(p_sel_sels, Us, label = round(p_correct_sels[i], 2), c = color_list[i])
ax[0].legend(title = r"$p^{correct}_{sel}$");
ax[0].set_ylim([-0.03, 0.65])
ax[0].set_xlabel(r"$p^{sel}_{sel}$");
ax[0].set_ylabel("BCI-Utility")
ax[0].set_title("BCI-Utility with no intended skip\n when c = {}s ({} seq)".format(c, num_seq));

p_sel_sels = np.arange(0, 1.01, 0.01)
p_correct_sel = 0.8
num_seqs = np.arange(1, 16, 2)
cs = calculate_trial_duration(num_seqs)
cs = np.flip(cs)
for i in range(len(cs)):
    Us = []
    for j in range(len(p_sel_sels)):
        U = utility_from_probs(pi_sel = pi_sel, p_sel_skip = None, p_sel_sel = p_sel_sels[j], p_correct_sel = p_correct_sel, b_sel = b_sel, b_skip = b_skip, c = cs[i], c_T = c_T)
        Us.append(U)
    ax[1].plot(p_sel_sels, Us, label = round(cs[i], 2), c = color_list[i])
ax[1].legend(title = "c", labels = [str(c) + "s" + " (" + str(num_seq) + "seq)" for (c, num_seq) in zip(cs, np.flip(num_seqs))]);
ax[1].set_ylim([-0.03, 0.65])
ax[1].set_yticks([])
ax[1].set_xlabel(r"$p^{sel}_{sel}$")
ax[1].set_title("BCI-Utility with no intended skip\n" + r"when $p^{correct}_{sel}$ = " + "{}".format(p_correct_sel))


plt.tight_layout()
plt.savefig("no_intentional_skip.png")

# %% [markdown]
## No intentional selection except for corrections

# %% [code]
pi_sel = 0 # proportion of intended selection is 1

fig, ax = plt.subplots(nrows = 1, ncols = 4, figsize = (28, 7))

p_sel_skips = np.arange(0, 1.01, 0.01) # x
p_sel_sel = 0.8
p_correct_sels = np.arange(0.5, 1.05, 0.1) # hue
num_seq = 6
c = calculate_trial_duration(num_seq)
for i in range(len(p_correct_sels)):
    Us = []
    for j in range(len(p_sel_skips)):
        U = utility_from_probs(pi_sel = pi_sel, p_sel_skip = p_sel_skips[j], p_sel_sel = p_sel_sel, p_correct_sel = p_correct_sels[i], b_sel = b_sel, b_skip = b_skip, c = c, c_T = c_T)
        Us.append(U)
    ax[0].plot(p_sel_skips, Us, label = round(p_correct_sels[i], 2), c = color_list[i])
ax[0].legend(title = r"$p^{correct}_{sel}$");
ax[0].set_xlabel(r"$p^{sel}_{skip}$");
ax[0].set_ylabel("BCI-Utility")
ax[0].set_title("BCI-Utility with no intended selection \nwhen c = {}s ({} seq) and ".format(c, num_seq) + r"$p^{sel}_{sel}$ = " + "{}".format(p_sel_sel));

p_sel_skip = 0.2
p_sel_sels = np.arange(0, 1.01, 0.01) # x
p_correct_sels = np.arange(0.5, 1.05, 0.1) # hue
num_seq = 6
c = calculate_trial_duration(num_seq)
for i in range(len(p_correct_sels)):
    Us = []
    for j in range(len(p_sel_sels)):
        U = utility_from_probs(pi_sel = pi_sel, p_sel_skip = p_sel_skip, p_sel_sel = p_sel_sels[j], p_correct_sel = p_correct_sels[i], b_sel = b_sel, b_skip = b_skip, c = c, c_T = c_T)
        Us.append(U)
    ax[1].plot(p_sel_sels, Us, label = round(p_correct_sels[i], 2), c = color_list[i])
ax[1].legend(title = r"$p^{correct}_{sel}$");
ax[1].set_xlabel(r"$p^{sel}_{sel}$");
ax[1].set_title("BCI-Utility with no intended selection \nwhen c = {}s ({} seq) and ".format(c, num_seq) + r"$p^{sel}_{skip} = $" + "{}".format(p_sel_skip));

p_sel_skips = np.arange(0, 1.01, 0.01) # x
p_sel_sels = np.arange(0, 1.05, 0.1) # hue
p_correct_sel = 0.8
num_seq
c = calculate_trial_duration(num_seq)
for i in range(len(p_sel_sels)):
    Us = []
    for j in range(len(p_sel_skips)):
        U = utility_from_probs(pi_sel = pi_sel, p_sel_skip = p_sel_skips[j], p_sel_sel = p_sel_sels[i], p_correct_sel = p_correct_sel, b_sel = b_sel, b_skip = b_skip, c = c, c_T = c_T)
        Us.append(U)
    ax[2].plot(p_sel_skips, Us, label = round(p_sel_sels[i], 2), c = color_list[i])
ax[2].legend(title = r"$p^{sel}_{sel}$");
ax[2].set_xlabel(r"$p^{sel}_{skip}$");
ax[2].set_title("BCI-Utility with no intended selection \nwhen c = {}s ({} seq) and ".format(c, num_seq) + r"$p^{correct}_{sel}$ = " + "{}".format(p_correct_sel));

p_sel_skips = np.arange(0, 1.01, 0.01) # x
p_sel_sel = 0.8
p_correct_sel = 0.8 # hue
num_seqs = np.arange(1, 16, 2)
cs = calculate_trial_duration(num_seqs)
cs = np.flip(cs)
for i in range(len(cs)):
    Us = []
    for j in range(len(p_sel_skips)):
        U = utility_from_probs(pi_sel = pi_sel, p_sel_skip = p_sel_skips[j], p_sel_sel = p_sel_sel, p_correct_sel = p_correct_sel, b_sel = b_sel, b_skip = b_skip, c = cs[i], c_T = c_T)
        Us.append(U)
    ax[3].plot(p_sel_skips, Us, label = round(cs[i], 2), c = color_list[i])
ax[3].legend(title = "c", labels = [str(c) + "s" + " (" + str(num_seq) + "seq)" for (c, num_seq) in zip(cs, np.flip(num_seqs))]);
ax[3].set_xlabel(r"$p^{sel}_{skip}$");
ax[3].set_title("BCI-Utility with no intended selection \nwhen p_sel_sel = {} and ".format(p_sel_sel) + r"$p^{correct}_{sel} = $" + "{}".format(p_correct_sel));

for i in range(4):
    ax[i].set_ylim([-0.01, 0.18])
    if i != 0:
        ax[i].set_yticks([])

plt.tight_layout()
plt.savefig("no_intentional_sel.png")

# %% [markdown]
## Both intentional selections and intentional skips are considered

# %% [code]
fig, ax = plt.subplots(nrows = 2, ncols = 3, figsize = (21, 14))
num_seq = 9

pi_sels = np.arange(0, 1.01, 0.01) # x
p_sel_skip = 0.2
p_sel_sel = 0.8
p_correct_sels = np.arange(0.5, 1.05, 0.1) # hue
c = calculate_trial_duration(num_seq)
for i in range(len(p_correct_sels)):
    Us = []
    for j in range(len(pi_sels)):
        U = utility_from_probs(pi_sel = pi_sels[j], p_sel_skip = p_sel_skip, p_sel_sel = p_sel_sel, p_correct_sel = p_correct_sels[i], b_sel = b_sel, b_skip = b_skip, c = c, c_T = c_T)
        Us.append(U)
    ax[0, 0].plot(pi_sels, Us, label = round(p_correct_sels[i], 2), c = color_list[i])
ax[0, 0].legend(title = r"$p^{correct}_{sel}$");
ax[0, 0].set_xlabel(r"$\pi_{sel}$");
ax[0, 0].set_ylabel("BCI-Utility")
ax[0, 0].set_title("BCI-Utility with no intended selection when \nc = {}s ({} seq), ".format(c, num_seq) + r"$p^{sel}_{skip}$ = " + "{} and ".format(p_sel_skip) + r"$p^{sel}_{sel}$ = " + "{}".format(p_sel_sel))

pi_sel = 0.6
p_sel_skips = np.arange(0, 1.01, 0.01) # x
p_sel_sel = 0.8
p_correct_sels = np.arange(0.5, 1.05, 0.1) # hue
c = calculate_trial_duration(num_seq)
for i in range(len(p_correct_sels)):
    Us = []
    for j in range(len(p_sel_skips)):
        U = utility_from_probs(pi_sel = pi_sel, p_sel_skip = p_sel_skips[j], p_sel_sel = p_sel_sel, p_correct_sel = p_correct_sels[i], b_sel = b_sel, b_skip = b_skip, c = c, c_T = c_T)
        Us.append(U)
    ax[0, 1].plot(p_sel_skips, Us, label = round(p_correct_sels[i], 2), c = color_list[i])
ax[0, 1].legend(title = r"$p^{correct}_{sel}$");
ax[0, 1].set_xlabel(r"$p^{sel}_{skip}$");
ax[0, 1].set_title("BCI-Utility with no intended selection when \nc = {}s ({} seq), ".format(c, num_seq) + r"$\pi_{sel}$ = " + "{} and ".format(pi_sel) + r"$p^{sel}_{sel}$ = " + "{}".format(p_sel_sel))

pi_sel = 0.6
p_sel_skip = 0.2
p_sel_sels = np.arange(0, 1.01, 0.01) # x
p_correct_sels = np.arange(0.5, 1.05, 0.1) # hue
c = calculate_trial_duration(num_seq)
for i in range(len(p_correct_sels)):
    Us = []
    for j in range(len(p_sel_sels)):
        U = utility_from_probs(pi_sel = pi_sel, p_sel_skip = p_sel_skip, p_sel_sel = p_sel_sels[j], p_correct_sel = p_correct_sels[i], b_sel = b_sel, b_skip = b_skip, c = c, c_T = c_T)
        Us.append(U)
    ax[0, 2].plot(p_sel_sels, Us, label = round(p_correct_sels[i], 2), c = color_list[i])
ax[0, 2].legend(title = r"$p^{correct}_{sel}$");
ax[0, 2].set_xlabel(r"$p^{sel}_{sel}$");
ax[0, 2].set_title("BCI-Utility with no intended selection when \nc = {}s ({} seq), ".format(c, num_seq) + r"$\pi_{sel}$ = " + "{} and ".format(pi_sel) + r"$p^{sel}_{skip}$ = " + "{}".format(p_sel_skip))

pi_sels = np.arange(0, 1.01, 0.01) # x
p_sel_skips = np.arange(0, 1.05, 0.1) # hue
p_sel_skips = np.flip(p_sel_skips)
p_sel_sel = 0.8
p_correct_sel = 0.8
c = calculate_trial_duration(num_seq)
for i in range(len(p_sel_skips)):
    Us = []
    for j in range(len(pi_sels)):
        U = utility_from_probs(pi_sel = pi_sels[j], p_sel_skip = p_sel_skips[i], p_sel_sel = p_sel_sel, p_correct_sel = p_correct_sel, b_sel = b_sel, b_skip = b_skip, c = c, c_T = c_T)
        Us.append(U)
    ax[1, 0].plot(pi_sels, Us, label = round(p_sel_skips[i], 2), c = color_list[i])
ax[1, 0].legend(title = r"$p^{sel}_{skip}$");
ax[1, 0].set_xlabel(r"$\pi_{sel}$");
ax[1, 0].set_ylabel("BCI-Utility")
ax[1, 0].set_title("BCI-Utility with no intended selection when \nc = {}s ({} seq), ".format(c, num_seq) + r"$p^{sel}_{sel}$ = " + "{} and ".format(p_sel_sel) + r"$p^{correct}_{sel}$ = " + "{}".format(p_correct_sel))

pi_sels = np.arange(0, 1.01, 0.01) # x
p_sel_skip = 0.2
p_sel_sels = np.arange(0, 1.05, 0.1) # hue
p_correct_sel = 0.8
c = calculate_trial_duration(num_seq)
for i in range(len(p_sel_sels)):
    Us = []
    for j in range(len(pi_sels)):
        U = utility_from_probs(pi_sel = pi_sels[j], p_sel_skip = p_sel_skip, p_sel_sel = p_sel_sels[i], p_correct_sel = p_correct_sel, b_sel = b_sel, b_skip = b_skip, c = c, c_T = c_T)
        Us.append(U)
    ax[1, 1].plot(pi_sels, Us, label = round(p_sel_sels[i], 2), c = color_list[i])
ax[1, 1].legend(title = r"$p^{sel}_{sel}$");
ax[1, 1].set_xlabel(r"$\pi_{sel}$");
ax[1, 1].set_title("BCI-Utility with no intended selection when \nc = {}s ({} seq), ".format(c, num_seq) + r"$p^{sel}_{skip}$ = " + "{} and ".format(p_sel_skip) + r"$p^{correct}_{sel}$ = " + "{}".format(p_correct_sel))

pi_sels = np.arange(0, 1.01, 0.01) # x
p_sel_skip = 0.2
p_sel_sel = 0.8
p_correct_sel = 0.8
num_seqs = np.arange(1, 16, 2)
cs = calculate_trial_duration(num_seqs)
cs = np.flip(cs)
for i in range(len(cs)):
    Us = []
    for j in range(len(pi_sels)):
        U = utility_from_probs(pi_sel = pi_sels[j], p_sel_skip = p_sel_skip, p_sel_sel = p_sel_sel, p_correct_sel = p_correct_sel, b_sel = b_sel, b_skip = b_skip, c = cs[i], c_T = c_T)
        Us.append(U)
    ax[1, 2].plot(pi_sels, Us, label = round(cs[i], 2), c = color_list[i])
ax[1, 2].legend(title = "c", labels = [str(c) + "s" + " (" + str(num_seq) + "seq)" for (c, num_seq) in zip(cs, np.flip(num_seqs))]);
ax[1, 2].set_xlabel(r"$\pi_{sel}$");
ax[1, 2].set_title("BCI-Utility with no intended selection when \n" + r"$p^{sel}_{skip}$ = " + "{}, ".format(p_sel_skip) + r"$p^{sel}_{sel}$ = " + "{} and ".format(p_sel_sel) + r"$p^{correct}_{sel}$ = " + "{}".format(p_correct_sel))

for i in range(2):
    for j in range(3):
        ax[i, j].set_ylim([-0.01, 0.25])
        if j != 0:
            ax[i, j].set_yticks([])

plt.tight_layout()
plt.savefig("intentional_skip_sel.png")

# %% [code]
