# Supplementary material for: BCI-Utility Metric for Asynchronous P300 Brain-Computer Interface Systems
Source: IEEE Trans Neural Syst Rehabil Eng. Author manuscript; Available in PMC 2023 Nov 27. (PMC10681042; doi:10.1109/TNSRE.2023.3322125)
Supplement: tnsre-3322125-mm [file NIHMS1938193-supplement-tnsre-3322125-mm.zip › tnsre-3322125-mm/README.txt]

DESCRIPTION: We provide functions to calculate our derived BCI-Utility metric written in MATLAB, R, and Python.  We also provide code for generating the Figure 1, Figure 2, Figure 3 and Table 2. Table 1 is a description of parameter combinations.  We also provide code in R for doing additional simulations.  The simulation results are included for creating the figures.

SIZE: The total size of the file 1850 KB

PLAYER INFORMATION: coding file

PACKING LIST: tnsre-3322125-mm.zip

CONTACT INFORMATION:

Jane E. Huggins, Ph.D.
Email: janeh@umich.edu
