# Supplementary material for: BCI-Utility Metric for Asynchronous P300 Brain-Computer Interface Systems
Source: IEEE Trans Neural Syst Rehabil Eng. Author manuscript; Available in PMC 2023 Nov 27. (PMC10681042; doi:10.1109/TNSRE.2023.3322125)
Supplement: tnsre-3322125-mm [file NIHMS1938193-supplement-tnsre-3322125-mm.zip › tnsre-3322125-mm/table2_zoom_in_typical.R]

source("usimu.R")

# zoom in typical parameter combinations and run multiple simulations for each 
# combination in order to quantify the varaition of BCI-Utility
# see Section III in "BCI-Utility Metric for Asynchronous P300 Brain-Computer 
# Interface Systems" (Ma et al., 2023) for a description of simulation with typical parameters

c = 14.75
c_T = 31.625
b_sel = log2(36)
b_skip = log2(36)

# create parameter combinations
typical_params = c(0.85, 0.15, 0.85, 0.85)
zoom_in_range = t(cbind(typical_params, 
                        typical_params - 0.1 * diag(4),
                        typical_params - 0.05 * diag(4),
                        typical_params + 0.05 * diag(4),
                        typical_params + 0.1 * diag(4))
                        )
zoom_in_range = zoom_in_range[c(1, seq(2, 14, 4), seq(3, 15, 4), seq(4, 16, 4), seq(5, 17, 4)), ]
colnames(zoom_in_range) = c("pi_sel", "p_sel_skip", "p_sel_sel", "p_correct_sel")
rownames(zoom_in_range) = 1:nrow(zoom_in_range)
zoom_in_range = as.data.frame(zoom_in_range)

# run simulations
set.seed(2023)
zoom_in_typical = zoom_in_simulation(zoom_in_range, c, c_T, b_sel, b_skip, num_repeats = 10000, num_intentions = 50)

# save
save(zoom_in_typical, file = "zoom_in_typical.rdata")

# load
load("zoom_in_typical.rdata")

# numbers in table 2
std = round(apply(zoom_in_typical[, 5:10004], 1, sd) * 1000, 2)
std

avg = round(rowMeans(zoom_in_typical[, 5:10004]) * 1000, 2)
avg

cbind(zoom_in_typical[, 1:4], std, avg)
