# Supplementary material for: BCI-Utility Metric for Asynchronous P300 Brain-Computer Interface Systems
Source: IEEE Trans Neural Syst Rehabil Eng. Author manuscript; Available in PMC 2023 Nov 27. (PMC10681042; doi:10.1109/TNSRE.2023.3322125)
Supplement: tnsre-3322125-mm [file NIHMS1938193-supplement-tnsre-3322125-mm.zip › tnsre-3322125-mm/usimu.R]

# helper functions for simulations
# See "BCI-Utility Metric for Asynchronous P300 Brain-Computer Interface Systems" 
# (Ma et al., 2023) for details.

# Please cite:
# BCI-Utility Metric for Asynchronous P300 Brain-Computer Interface Systems
# (Ma et al., 2023)
# The Utility Metric: A Novel Method to Assess the Overall Performance of 
# Discrete Brain-Computer Interfaces (Dal Seno et al., 2010)

utility_from_probs = function(pi_sel, p_sel_skip, p_sel_sel, p_correct_sel, b_sel, b_skip, c, c_T) {
  # compute the BCI-Utility given probabilities using formula in "BCI-Utility 
  # Metric for Asynchronous P300 Brain-Computer Interface Systems" (Ma et al., 2023)
  # This version is not intended for reader's use. 
  # A python and a R version is separate files in the supplementary materials.
  T_skip = NA
  T_sel = NA
  if ((p_correct_sel <= 0.5) | (p_sel_sel == 0) | (p_sel_skip == 1)) {
    return(c(0, T_skip, T_sel))
  } else {
    T_sel = (p_sel_sel * c + (1 - p_sel_sel) * c_T) / (p_sel_sel * (2 * p_correct_sel - 1))
    T_bs = T_sel
  }
  
  if (pi_sel == 1) {
    U = b_sel / T_sel
  } else if (pi_sel == 0) {
    T_skip = (p_sel_skip * (c + T_bs) + (1 - p_sel_skip) * c_T) / (1 - p_sel_skip)
    U = b_skip / T_skip
  } else {
    T_skip = (p_sel_skip * (c + T_bs) + (1 - p_sel_skip) * c_T) / (1 - p_sel_skip)
    U = (pi_sel * b_sel + (1 - pi_sel) * b_skip) / (pi_sel * T_sel + (1 - pi_sel) * T_skip)
  }
  return(c(U, T_skip, T_sel))
}

original_utility_from_probs = function(pi_sel, p_sel_skip, p_sel_sel, p_correct_sel, b, c, c_T) {
  # compute the BCI-Utility given probabilities using the original formula in 
  # "The Utility Metric: A Novel Method to Assess the Overall Performance of 
  # Discrete Brain-Computer Interfaces" (Dal Seno et al., 2010)
  pi_skip = 1 - pi_sel
  p_skip_skip = 1 - p_sel_skip
  p_skip_sel = 1 - p_sel_sel
  
  p_system_skip = p_skip_skip * pi_skip + p_skip_sel * pi_sel
  p_system_sel = p_sel_skip * pi_skip + p_sel_sel * pi_sel
  if (p_system_sel + p_system_skip != 1) warning("p_system_sel and p_system_skip do not sum to 1")
  
  c_new = p_system_skip * c + p_system_sel * c_T
  p = pi_sel * p_sel_sel * p_correct_sel + pi_skip * p_skip_skip
  if (p <= 0.5) {
    utility = 0
  } else {
    utility = (2 * p - 1) * b / c_new
  }
  
  return(utility)
}

compute_utility_with_skip = function(intended_keys, predicted_keys, c, c_T, b_sel, b_skip) {
  # compute the BCI-Utility given intended_keys and predicted_keys using formula in 
  # "BCI-Utility Metric for Asynchronous P300 Brain-Computer Interface Systems"
  # This version is not intended for reader's use. 
  # A Matlab version is available in the supplementary materials.
  p_i_sel = mean(intended_keys >= 0)
  p_i_skip = 1 - p_i_sel
  
  if (p_i_sel == 0) {
    errorCondition("there is no intentional selections, so we cannot compute T_skip because p_sel_sel cannot be estimated")
  } else {
    intended_sel_indicator = (intended_keys >= 0)
    system_sel_indicator = (predicted_keys >= 0)
    p_sel_sel = sum(predicted_keys[intended_sel_indicator] >= 0) / sum(intended_sel_indicator)
    p_correct_sel = sum(predicted_keys[system_sel_indicator & intended_sel_indicator] == intended_keys[system_sel_indicator & intended_sel_indicator]) / sum(system_sel_indicator & intended_sel_indicator)
    
    if (p_i_sel == 1) {
      if ((p_correct_sel <= 0.5) | (p_sel_sel == 0)) {
        utility = 0
      } else {
        T_sel = (p_sel_sel * c + (1 - p_sel_sel) * c_T) / (p_sel_sel * (2 * p_correct_sel - 1))
        utility = b_sel / T_sel
      }
    } else {
      intended_skip_indicator = (intended_keys == -1)
      p_sel_skip = sum(predicted_keys[intended_skip_indicator] >= 0) / sum(intended_skip_indicator)
      if ((p_correct_sel <= 0.5) | (p_sel_sel == 0) | (p_sel_skip == 1)) {
        utility = 0
      } else {
        T_sel = (p_sel_sel * c + (1 - p_sel_sel) * c_T) / (p_sel_sel * (2 * p_correct_sel - 1))
        T_bs = T_sel
        T_skip = (p_sel_skip * (c + T_bs) + (1 - p_sel_skip) * c_T) / (1 - p_sel_skip)
        utility = (p_i_sel * b_sel + p_i_skip * b_skip) / (p_i_sel * T_sel + p_i_skip * T_skip)
      }
    }
  }
  return(utility)
}

generate_selection_time = function(c) {
  # helper function for simulation to generate the expected time needed for a selection
  selection_time = c
  return(selection_time)
}

generate_intentions = function(n, pi_sel) {
  # helper function for simulation to generate intentions
  intention = sample(c(-1, 1), size = n, replace = T, prob = c(1 - pi_sel, pi_sel)) # -1 is skip and 1 is selection
  return(intention)
}

generate_time_skip_intended_trial = function(p_sel_skip, p_sel_sel, p_correct_sel, c, c_T) {
  # helper function for simulation to generate the time needed for a trial where a skip is intended
  system_decision = sample(c(-1, 1), size = 1, prob = c(1 - p_sel_skip, p_sel_skip)) # -1 is skip and 1 is selection
  if (system_decision == -1) {
    time = c_T
  } else {
    time = generate_selection_time(c) + generate_time_selection_intended_trial(p_sel_sel, p_correct_sel, c, c_T) + generate_time_skip_intended_trial(p_sel_skip, p_sel_sel, p_correct_sel, c, c_T)
  }
  return(time)
}

generate_time_selection_intended_trial = function(p_sel_sel, p_correct_sel, c, c_T) {
  # helper function for simulation to generate the time needed for a trial where a selection is intended
  system_decision = sample(c(-1, 1), size = 1, prob = c(1 - p_sel_sel, p_sel_sel)) # -1 is skip and 1 is selection
  if (system_decision == -1) {
    time = c_T + generate_time_selection_intended_trial(p_sel_sel, p_correct_sel, c, c_T)
  } else {
    system_decision = sample(c(1, 2), size = 1, prob = c(p_correct_sel, 1 - p_correct_sel)) # 1 is correct selection and 2 is wrong selection
    if (system_decision == 1) {
      time = generate_selection_time(c)
    } else {
      time = generate_selection_time(c) + generate_time_selection_intended_trial(p_sel_sel, p_correct_sel, c, c_T) + generate_time_selection_intended_trial(p_sel_sel, p_correct_sel, c, c_T)
    }
  }
  return(time)
}

run_simulation = function(n_intentions, pi_sel, p_sel_skip, p_sel_sel, p_correct_sel, b_sel, b_skip, c, c_T) {
  # given the input combination of (pi_sel, p_sel_skip, p_sel_sel, p_correct_sel, 
  # b_sel, b_skip, c, c_T), generate a sequence of n_intentions, and return the 
  # intentions, time needed for each intention, benefits associated with each 
  # intention, and the computed BCI-Utility by the formula in "BCI-Utility 
  # Metric for Asynchronous P300 Brain-Computer Interface Systems" (Ma et al., 
  # 2023)
  intentions = generate_intentions(n_intentions, pi_sel)
  times = rep(0, n_intentions)
  benefits = ifelse(intentions > 0, b_sel, b_skip)
  for (t in 1:n_intentions) {
    intention = intentions[t]
    if (intention == -1) {
      times[t] = generate_time_skip_intended_trial(p_sel_skip, p_sel_sel, p_correct_sel, c, c_T)
    } else {
      times[t] = generate_time_selection_intended_trial(p_sel_sel, p_correct_sel, c, c_T)
    }
  }
  U = sum(benefits) / sum(times)
  return(list(intentions = intentions, 
              times = times,
              benefits = benefits, 
              U = U))
}

simulation = function(pi_sel_list, p_sel_skip_list, p_sel_sel_list, p_correct_sel_list, c, c_T, b_sel, b_skip, n_intentions) {
  # run simualtion for every combination of elements in (pi_sel_list, p_sel_skip_list, p_sel_sel_list, p_correct_sel_list)
  # there is only one repeat for every combination
  n_settings = length(pi_sel_list) * length(p_sel_skip_list) * length(p_sel_sel_list) * length(p_correct_sel_list)
  results_table = data.frame(pi_sel = rep(0, n_settings), 
                             p_sel_skip = rep(0, n_settings),
                             p_sel_sel = rep(0, n_settings),
                             p_correct_sel = rep(0, n_settings),
                             U_obs = rep(0, n_settings),
                             T_skip_obs = rep(0, n_settings),
                             T_sel_obs = rep(0, n_settings),
                             U_formula = rep(0, n_settings), 
                             T_skip_formula = rep(0, n_settings),
                             T_sel_formula = rep(0, n_settings))
  counter = 0
  for (pi_sel in pi_sel_list) {
    for (p_sel_skip in p_sel_skip_list) {
      for (p_sel_sel in p_sel_sel_list) {
        for (p_correct_sel in p_correct_sel_list) {
          formu = utility_from_probs(pi_sel, p_sel_skip, p_sel_sel, p_correct_sel, b_sel, b_skip, c, c_T)
          simulations = run_simulation(n_intentions, pi_sel, p_sel_skip, p_sel_sel, p_correct_sel, b_sel, b_skip, c, c_T)
          obs = c(simulations$U, mean(simulations$times[simulations$intentions == -1]), mean(simulations$times[simulations$intentions == 1]))
          results_table[counter, ] = c(pi_sel, p_sel_skip, p_sel_sel, p_correct_sel, obs, formu)
          counter = counter + 1
          if (counter %% 100 == 0) {
            cat(counter, "/", n_settings, "\n")
          }
        }
      }
    }
  }
  return(results_table)
}

zoom_in_simulation = function(parameter_table, c, c_T, b_sel, b_skip, num_repeats, num_intentions) {
  # for a given parameter_table where each row is a parameter combination of (pi_sel_list, p_sel_skip_list, p_sel_sel_list, p_correct_sel_list), 
  # run num_repeats simulations for each combination
  zoom_in_utility = rep(0, num_repeats)
  num_simlations = num_repeats * nrow(parameter_table)
  results_table = c()
  counter = 0
  for (i in 1:nrow(parameter_table)) {
    pi_sel = parameter_table[i, ]$pi_sel
    p_sel_skip = parameter_table[i, ]$p_sel_skip
    p_sel_sel = parameter_table[i, ]$p_sel_sel
    p_correct_sel = parameter_table[i, ]$p_correct_sel
    for (j in 1:num_repeats) {
      zoom_in_utility[j] = run_simulation(num_intentions, pi_sel, p_sel_skip, p_sel_sel, p_correct_sel, b_sel, b_skip, c, c_T)$U
      counter = counter + 1
      if (counter %% 100 == 0) {
        cat(counter, "/", num_simlations, "\n")
      }
    }
    zoom_in_utility = c(as.numeric(parameter_table[i, ]), zoom_in_utility)
    names(zoom_in_utility) = c("pi_sel", "p_sel_skip", "p_sel_sel", "p_correct_sel", 1:num_repeats)
    results_table = rbind(results_table, zoom_in_utility)
  }
  rownames(results_table) = 1:nrow(parameter_table)
  return(results_table)
}

generate_skip_intended_trial_misassumption = function(p_sel_skip, p_sel_sel, p_correct_sel, c, c_T, enable_correction_boost,
                                                      correction_boost, init_p_sel_skip, init_p_sel_sel, init_p_correct_sel, init_c) {
  # helper function for simulation to generate the time needed for a trial where 
  # a skip is intended, where the time-independence assumption and the 
  # memoryless system assumption are violated
  # see Section III in "BCI-Utility Metric for Asynchronous P300 Brain-Computer 
  # Interface Systems" (Ma et al., 2023) for a description of simulation with 
  # violated assumption
  if (enable_correction_boost == FALSE) correction_boost = FALSE
  p_sel_skip_to_use = ifelse(correction_boost == TRUE, init_p_sel_skip, p_sel_skip)
  c_to_use = ifelse(correction_boost == TRUE, init_c, c)
  system_decision = sample(c(-1, 1), size = 1, prob = c(1 - p_sel_skip_to_use, p_sel_skip_to_use))
  if (system_decision == -1) {
    time = c_T
    predicted = -1
    intended = -1
    trial_indicator = 1
  } else {
    sel_trial = generate_selection_intended_trial_misassumption(p_sel_sel, p_correct_sel, c, c_T, enable_correction_boost,
                                                                TRUE, init_p_sel_sel, init_p_correct_sel, init_c)
    skip_trial = generate_skip_intended_trial_misassumption(p_sel_skip, p_sel_sel, p_correct_sel, c, c_T, enable_correction_boost,
                                                            TRUE, init_p_sel_skip, init_p_sel_sel, init_p_correct_sel, init_c)
    time = c(generate_selection_time(c_to_use), sel_trial$time, skip_trial$time)
    predicted = c(1, sel_trial$predicted, skip_trial$predicted)
    intended = c(-1, sel_trial$intended, skip_trial$intended)
    trial_indicator = c(0, sel_trial$trial_indicator, skip_trial$trial_indicator)
  }
  return(list(time = time, predicted = predicted, intended = intended, trial_indicator = trial_indicator))
}

generate_selection_intended_trial_misassumption = function(p_sel_sel, p_correct_sel, c, c_T, enable_correction_boost,
                                                           correction_boost, init_p_sel_sel, init_p_correct_sel, init_c) {
  # helper function for simulation to generate the time needed for a trial where 
  # a selection is intended, where the time-independence assumption and the 
  # memoryless system assumption are violated 
  # see Section III in "BCI-Utility Metric for Asynchronous P300 Brain-Computer 
  # Interface Systems" (Ma et al., 2023) for a description of simulation with 
  # violated assumption
  if (enable_correction_boost == FALSE) correction_boost = FALSE
  p_sel_sel_to_use = ifelse(correction_boost == TRUE, init_p_sel_sel, p_sel_sel)
  p_correct_sel_to_use = ifelse(correction_boost == TRUE, init_p_correct_sel, p_correct_sel)
  c_to_use = ifelse(correction_boost == TRUE, init_c, c)
  system_decision = sample(c(-1, 1), size = 1, prob = c(1 - p_sel_sel_to_use, p_sel_sel_to_use))
  if (system_decision == -1) {
    sel_trial = generate_selection_intended_trial_misassumption(p_sel_sel, p_correct_sel, c, c_T, enable_correction_boost,
                                                                TRUE, init_p_sel_sel, init_p_correct_sel, init_c)
    time = c(c_T, sel_trial$time)
    predicted = c(-1, sel_trial$predicted)
    intended = c(1, sel_trial$intended)
    trial_indicator = c(0, sel_trial$trial_indicator)
  } else {
    system_decision = sample(c(1, 2), size = 1, prob = c(p_correct_sel_to_use, 1 - p_correct_sel_to_use))
    if (system_decision == 1) {
      time = generate_selection_time(c_to_use)
      predicted = 1
      intended = 1
      trial_indicator = 1
    } else {
      sel_trial_1 = generate_selection_intended_trial_misassumption(p_sel_sel, p_correct_sel, c, c_T, enable_correction_boost,
                                                                    TRUE, init_p_sel_sel, init_p_correct_sel, init_c)
      sel_trial_2 = generate_selection_intended_trial_misassumption(p_sel_sel, p_correct_sel, c, c_T, enable_correction_boost,
                                                                    TRUE, init_p_sel_sel, init_p_correct_sel, init_c)
      time = c(generate_selection_time(c_to_use), sel_trial_1$time, sel_trial_2$time)
      predicted = c(2, sel_trial_1$predicted, sel_trial_2$predicted)
      intended = c(1, sel_trial_1$intended, sel_trial_2$intended)
      trial_indicator = c(0, sel_trial_1$trial_indicator, sel_trial_2$trial_indicator)
    }
  }
  return(list(time = time, predicted = predicted, intended = intended, trial_indicator = trial_indicator))
}

run_simulation_misassumption = function(init_p_sel_skip, init_p_sel_sel, init_p_correct_sel, b_sel, b_skip, init_c, c_T, 
                                        acc_decay_rate, c_increase_rate, enable_correction_boost) {
  # given the input combination of (pi_sel, p_sel_skip, p_sel_sel, p_correct_sel, 
  # b_sel, b_skip, c, c_T), generate a sequence of n_intentions, and return the 
  # obersved benefits associated with each intention, the computed BCI-Utility 
  # by the formula in "BCI-Utility Metric forAsynchronous P300 Brain-Computer 
  # Interface Systems", and other quantities that is for authors' convenience
  # see Section III in "BCI-Utility Metric for Asynchronous P300 Brain-Computer 
  # Interface Systems" (Ma et al., 2023) for a description of simulation with 
  # violated assumption
  intentions = rep(rep(c(1, -1), c(20, 5)), 4)
  n_intentions = length(intentions)
  intention_times = rep(0, n_intentions)
  times = c()
  intended = c()
  predicted = c()
  intention_complete_indicators = c()
  trial_indicators = c()
  for (t in 1:n_intentions) {
    p_sel_skip = min(c(init_p_sel_skip + acc_decay_rate * (t - 1), 0.4))
    p_sel_sel =  max(c(init_p_sel_sel - acc_decay_rate * (t - 1), 0.6))
    p_correct_sel = max(c(init_p_correct_sel - acc_decay_rate * (t - 1), 0.6))
    c = min(c(init_c + c_increase_rate * (t - 1), c_T))
    intention = intentions[t]
    #cat(t, c, p_sel_skip, p_sel_sel, p_correct_sel, "\n")
    if (intention == -1) {
      trials = generate_skip_intended_trial_misassumption(p_sel_skip, p_sel_sel, p_correct_sel, c, c_T, enable_correction_boost,
                                                          FALSE, init_p_sel_skip, init_p_sel_sel, init_p_correct_sel, init_c)
    } else {
      trials = generate_selection_intended_trial_misassumption(p_sel_sel, p_correct_sel, c, c_T, enable_correction_boost,
                                                               FALSE, init_p_sel_sel, init_p_correct_sel, init_c)
    }
    intention_times[t] = sum(trials$time)
    times = c(times, trials$time)
    predicted = c(predicted, trials$predicted)
    intended = c(intended, trials$intended)
    trial_indicators = c(trial_indicators, trials$trial_indicator)
    num_trials_per_intention = length(trials$time)
    intention_complete_indicators = c(intention_complete_indicators, c(rep(0, num_trials_per_intention - 1), 1))
  }
  #trial_indicators = cumsum(trial_indicators)
  benefits = ifelse(intentions > 0, b_sel, b_skip)
  U = sum(benefits) / sum(intention_times)
  return(list(intentions = intentions, 
              intension_times = intention_times,
              benefits = benefits, 
              U = U, 
              predicted = predicted,
              intended = intended,
              times = times, 
              trial_indicators = trial_indicators,
              intention_complete_indicators = intention_complete_indicators))
}
